# Supplementary material for: In Vivo PET Detection of Lung Micrometastasis in Mice by Targeting Endothelial VCAM-1 Using a Dual-Contrast PET/MRI Probe
Source: Int J Mol Sci. 2024 Jun 28;25(13):7160. doi: 10.3390/ijms25137160 (PMC11241628; doi:10.3390/ijms25137160)
Supplement: Supplementary file 1 [file ijms-25-07160-s001.zip]

Archive with 1 entries (1 files):
- ijms-3056414-supplementary.pdf
